# Supplementary material for: Serum miR-33a is associated with steatosis and inflammation in patients with non-alcoholic fatty liver disease after liver transplantation
Source: PLoS One. 2019 Nov 8;14(11):e0224820. doi: 10.1371/journal.pone.0224820 (PMC6839850; doi:10.1371/journal.pone.0224820)
Supplement: S1 Data — (XLSX) [file pone.0224820.s005.xlsx]

## Sheet: List1
Sample No.	Identification			Donor							MR	Renal function		Inflammation nad blood count					miRNA				Liver biopsy						Clinical data								Medication									Liver tests			Insuline resistence
	LTx date	reLTx date	Date of enrollment to the study	Gender	Age	BMI	Diabetes	Arterial hypertension	Posreperfusion biopsy - steatosis	Posreperfusion biopsy - steatosis	MRS	Creatinin	MDRD_GFR	WBC (leukocyte)	Erytrocyte	Hemoglobin	Trombo	CRP	miR-33a	miR-34a	miR-106b	miR-122	Steatosis	Inflammation	Balooning	Fibrosis	NASH	NAS	Age	Sex	Diagnosis	Time from LTx	BMI	Waist circumference	Hypertension (syst≥ 130 diast≥ 85 mmHg, antihypertensive drugs)	Diabetes (Fasting plasma glucose ≥7 mmo/l or A1C ≥ 6,5% at least two times in last 6M or oGTT gluocose ≥ 11,1 mmol/l or antidiabetics	Immunosuppresion (0 no, 1 yes)						Prednison	Medrol	Statins	bilirubin	AST	ALT	glycaemia (fasting)
N=116				1 male, 2 female	years	kg/m2	0 no, 1 yes	0 no, 1 yes	grade	%	%	umol/l	ml/min/1,73m^2	x10^9/l	x10^12/l	g/l	x10^3/l	mg/l	2-∆∆Ct	2-ΔΔCt	2-∆∆Ct	2-∆∆Ct	score	score	score	score	0 no, 1 yes	score	years	M/F	(1-EtOH, 2-HCV, 3-HBV, 4-biliární (PBS,PSC,overlap AIH+PBC/PSC), 5- kryptogenní, 6-AIH, 7-ostatní, 8-NASH)	days	kg/m2	cm	0 no, 1 yes	0 no, 1 yes	FK	CyA	MMF	AZA	Sirolimus	Everolimus	mg/day	mg/day	0 no, 1 yes	umol/l	ukat/l	ukat/l	mmol/l
1001	2014-05-21		2015-05-22	1	42	27.76	0	0	N/A	N/A	N/A	141.1	43.8	3.7	4.56	122	64	4.1	N/A	0.697819	0.79532	0.979093	1	1	0	2	0	2	66.2888	M	1	366	36.3322	129	1	1	1	0	0	0	0	1	0	0	0	7.7	0.45	0.43	5.36
1002	2000-05-01		2015-05-22	2	43	24.22	0	0	N/A	N/A	N/A	85.9	78	4.2	4.88	147	150	4.6	1.3936	2.72803	1.02993	2.52091	0	0	0	2	0	0	63.1239	M	4	5499	28.4082	107	1	0	0	1	0	0	0	0	0	0	1	17.3	0.62	0.64	5.28
1003	2012-11-23		2015-05-25	2	18	20.76	0	0	N/A	N/A	2.09603	113.5	65.3	5.8	5.69	169	129	N/A	1.1912	0.847823	1.70441	1.02218	0	0	0	2	0	0	41.2895	M	4	913	28.4082	100	1	0	1	0	0	0	0	0	0	0	0	23.3	0.42	0.54	5.09
1004	2013-01-01		2015-06-19	1	49	28.06	0	0	1	5-10%	2.7477	84.8	63.1	7.8	4.48	126	177	4.5	1.19944	0.906961	0.845224	0.787161	1	1	0	2	0	2	60.1287	F	1	899	32.872	113	0	1	1	0	1	0	0	0	0	0	1	7.6	0.25	0.4	9.99
1005	2010-03-15		2015-06-19	1	29	23.89	0	0	1	10-15%	1.93523	124.7	50.4	7.8	5.59	158	199	3.7	1.49325	0.973693	2.60191	0.642114	1	1	0	1	0	2	67.7235	M	1	1922	31.0477	119	1	1	1	0	1	0	0	0	0	0	0	19.3	0.29	0.35	3.37
1006	2010-05-03		2015-06-25	1	67	20.28	0	0	N/A	N/A	1.08751	85.8	61	4.7	4.34	138	149	1.8	1.25566	1.22307	0.741681	1.45079	0	0	0	3	0	0	66.0342	F	4	1879	24.6094	106	0	0	1	0	1	0	0	0	0	0	0	8.9	0.4	0.48	5.34
1008	2014-05-14		2015-07-08	1	27	26.3	0	0	N/A	N/A	1.21527	87.6	89.4	6.9	5.64	145	136	N/A	1.03658	0.603934	1.21168	1.99966	0	1	0	2	0	1	28.8652	M	4	420	19.9184	92	1	0	1	0	1	0	0	0	2.5	0	0	20.6	0.35	0.34	4.47
1009	2013-07-13		2015-07-10	1	24	25.95	0	0	N/A	N/A	1.98794	75.9	100.2	5.7	4.96	135	240	20.4	1.73881	1.57943	2.91747	5.58491	1	0	0	2	0	1	38.1903	M	7	727	23.8895	91	1	0	1	0	0	0	0	1	5	0	0	10.2	0.36	0.48	5.12
1010	2014-03-17		2015-07-10	1	23	20.02	0	0	1	0.05	N/A	95.4	55.4	5.8	5.17	124	242	N/A	1.72287	1.93486	0.774744	10.8778	1	0	0	1	0	1	58.3272	F	1	480	25.7812	87	1	0	1	0	1	0	0	0	7.5	0	0	6.7	0.84	1.3	5.39
1011	2014-07-09		2015-07-14	1	43	31.44	0	0	1	0.05	4.7847	108.7	63.2	7.2	4.84	136	248	13.1	1.17773	2.20547	0.9396	2.05237	2	2	1	1	1	5	63.0883	M	3	370	37.1255	124	1	2	1	0	0	0	0	0	0	0	0	8.3	0.29	0.44	5.6
1012	2000-07-02		2015-07-14	2	47	22.49	0	1	N/A	N/A	0.900563	91.9	78	5.4	5.2	162	261	0.4	0.982824	1.19065	1.06303	1.05946	0	0	0	2	0	0	43.8029	M	4	5490	21.3296	87	1	0	0	1	0	1	0	0	2.5	0	0	28.5	0.48	0.45	5.1
1013	2014-06-13		2015-07-15	1	18	31.14	0	0	2	40-50%	0.339087	79.8	98.4	4	5.7	160	69	N/A	0.858362	1.08043	1.20196	2.48481	1	0	1	2	0	2	30.4559	M	3	397	17.8748	81	0	0	1	0	1	0	0	0	0	0	0	15.6	0.46	0.91	4.83
1014	2013-05-12		2015-07-16	1	65	22.49	0	1	1	0.05	0.710978	71.6	82	4.1	4.85	125	253	N/A	1.23467	1.71687	0.902702	3.31421	0	0	0	1	0	0	42.9377	F	4	795	22.3081	85	0	0	1	0	1	0	0	0	0	0	0	12	0.37	0.36	5.06
1015	2009-12-06		2015-07-16	1	49	23.15	0	0	N/A	N/A	N/A	99.4	71.2	4.5	5.04	154	188	N/A	1.48288	1.09171	0.914655	3.21258	0	0	0	2	0	0	58.4312	M	4	2048	24.0741	96	1	0	1	0	1	0	0	0	2.5	0	0	12.6	0.4	0.47	5.75
1016	2014-05-10		2015-07-16	1	29	24.69	0	0	1	0.05	0.583891	93.5	72.6	6.3	4.23	130	136	1.6	1.11534	0.917579	1.12854	0.658669	0	0	0	1	0	0	56.4463	M	4	432	27.7743	101	0	0	1	0	1	0	0	0	2.5	0	0	10.2	0.37	0.34	4.78
1017	2014-07-31		2015-07-17	1	55	38.06	1	1	2	0.5	1.38377	156.5	41.5	6.2	4.72	136	147	N/A	0.795322	1.27207	0.751167	0.429993	1	1	0	2	0	2	63.332	M	1	351	31.9508	115	1	2	1	0	1	0	0	0	0	0	0	20.3	0.38	0.25	5.82
1018	2013-07-21		2015-07-17	2	56	21.05	0	0	N/A	N/A	4.29371	68	88.8	6.6	3.99	120	271	1.8	0.887333	2.8449	1.96548	4.96051	1	2	1	1	0	4	39.4223	F	6	726	18.6709	73	1	0	1	0	1	0	0	0	10	0	0	12.5	0.89	0.68	4.42
1019	2013-07-16		2015-07-21	1	46	24.57	1	1	2	40-50%	1.08931	86.8	55.8	3.8	4.37	128	184	1.8	0.46154	1.36287	0.720116	0.403078	0	0	0	1	0	0	72.2053	F	7	735	31.1419	106	1	0	1	0	0	0	0	0	0	0	0	10.7	0.32	0.31	5.84
1020	2014-06-16		2015-07-24	1	48	24.84	0	0	N/A	N/A	0.904454	75.2	73.5	5.7	4.61	136	178	0.6	1.64814	1.37664	0.9765	1.97487	1	0	0	2	0	1	55.9316	F	7	403	24.4418	91	1	0	1	0	1	0	0	0	2.5	0	0	7.4	0.55	0.68	5.05
1021	2005-03-20		2015-07-28	2	3	19.94	0	0	N/A	N/A	0.81823	53	129.6	5.5	4.42	136	204	N/A	0.999048	1.43086	2.9359	1.12469	0	0	0	2	0	0	25.1472	F	7	3782	24.2222	84	0	0	1	0	1	0	0	0	0	0	0	23.9	0.34	0.29	6.11
1022	2013-05-30		2015-07-31	2	61	25.39	0	0	1	15-20%	3.47042	79.8	69	10.8	5.69	119	173	0.9	0.992615	1.15636	1.29556	1.3628	1	1	1	3	0	3	40.7091	F	7	792	20.0288	82	0	1	1	0	1	0	0	0	5	0	0	16.7	0.33	0.3	9.72
1023	2014-07-09		2015-07-31	1	63	27.13	0	1	1	15-20%	1.68046	83.6	59.4	6.5	4.34	131	246	1.4	0.857462	1.77232	1.02576	1.41654	1	1	0	2	0	2	64.8652	F	5	387	25.2493	96	1	1	1	0	1	0	0	0	2.5	0	0	11.2	0.47	0.56	10.97
1024	2010-05-08		2015-08-19	1	33	26.3	0	0	N/A	N/A	0.318641	118	62.7	7.2	4.5	122	153	N/A	1.11167	1.14922	1.65734	2.22859	0	0	0	2	0	0	40.9227	M	4	1929	18.992	77	0	0	1	0	0	0	1	0	5	0	0	5.4	0.4	0.4	5.11
1025	1999-06-17		2015-08-19	1	24	23.15	0	0	N/A	N/A	1.15443	86.3	77.4	8.4	4.77	146	217	2.7	1.0248	0.863753	1.37417	0.931182	1	0	0	2	0	1	65.8344	M	4	5907	27.4529	110	1	0	0	1	1	0	0	0	0	0	1	12	0.32	0.44	4.67
1026	2014-07-04		2015-08-21	2	21	17.56	0	0	N/A	N/A	0.770134	100.9	49.9	4.8	3.59	112	172	5.8	0.703904	2.3608	0.828949	2.35674	1	0	0	1	0	1	71.4168	F	4	413	24.1672	92	1	0	1	0	0	0	0	0	0	0	0	8.3	0.44	0.5	6.39
1027	2005-07-18		2015-08-21	2	52	23.88	0	0	N/A	N/A	1.32252	95.6	52.2	4.9	4.87	155	154	2.4	1.13668	3.06461	1.00054	0.902963	0	0	0	3	0	0	56.8925	F	4	3686	27.3438	91	0	0	1	0	1	0	0	0	5	0	0	8.3	0.45	0.46	5.2
1028	2014-07-01		2015-08-26	1	65	26.23	0	1	1	20-25%	N/A	138.2	33.6	5.6	3.49	115	120	3.7	1.26429	4.92841	1.90521	2.36216	0	0	0	1	0	0	59.9233	F	7	421	32.039	107	1	0	1	0	0	0	0	0	2.5	0	0	7.6	0.28	0.37	5.54
1029	2010-09-14		2015-08-27	1	53	24.84	0	0	N/A	N/A	0.577666	100.8	80.1	6.5	5.43	132	149	N/A	1.31376	3.37079	N/A	9.13137	0	0	0	2	0	0	30.5982	M	4	1808	25.7276	95	1	0	1	0	1	0	0	0	20	0	0	31	0.85	1.43	6.29
1030	2005-04-24		2015-08-28	2	60	24.8	0	1	1	0.1	0.778332	70.9	79.8	6.8	5.49	158	350	N/A	0.727686	1.72027	2.87633	1.42448	0	0	0	1	0	0	52.7392	F	6	3778	20.7031	75	1	0	1	0	0	0	0	0	10	0	0	31.1	0.4	0.47	5.17
1031	2005-06-06		2015-08-28	1	48	25.95	0	0	1	0.05	0.610154	85	81.7	4.5	4.59	144	107	N/A	0.619134	2.04497	1.63215	0.672329	0	0	0	3	0	0	72.5558	M	3	3735	24.968	94	1	0	1	0	0	0	0	0	0	0	0	12.7	0.25	0.33	5.95
1032	2005-06-08		2015-09-04	1	49	28.41	0	0	1	20-30%	N/A	179.2	33	5.5	4.21	128	98	1.7	0.488665	0.954865	0.433119	0.722471	1	0	0	1	0	1	68.1232	M	1	3740	31.4359	110	1	2	1	0	0	0	1	0	0	0	1	19.5	0.4	0.45	5.44
1033	2000-03-13		2015-09-11	1	11	15.56	0	0	N/A	N/A	0.415355	67	87.7	7.3	4.45	143	270	N/A	0.475205	0.897596	0.498994	2.52895	0	0	0	2	0	0	45.1253	F	4	5660	21.1927	77	1	0	0	1	0	0	0	0	2.5	0	0	20	0.38	0.44	4.61
1034	2010-08-26		2015-09-11	2	34	29.41	0	0	2	60-70%	21.9908	139.7	45.6	6.4	5.15	145	157	3.1	0.976318	2.16645	N/A	2.81764	3	1	1	3	1	5	58.4038	M	1	1842	27.4406	112	1	0	1	0	1	0	0	0	0	0	1	8.9	0.54	0.58	6.28
1035	2007-01-15		2015-09-11	1	32	24.69	0	0	1	0.05	0.241093	165.9	38.1	9.4	4.45	126	238	N/A	0.733952	2.01244	1.41521	1.4596	0	0	0	2	0	0	69.629	M	4	3161	21.9713	81	0	1	1	0	0	0	0	0	2.5	0	0	10.5	0.52	0.64	5.74
1036	2001-11-08		2015-09-11	1	11	15.15	0	0	N/A	N/A	N/A	72.9	78.2	5.9	5.07	135	282	N/A	0.937505	0.736232	1.80304	0.820642	0	0	0	3	0	0	49.7002	F	7	5055	24.0238	91	1	0	1	0	1	0	0	0	0	0	0	10.4	0.53	0.49	4.92
1037	2013-11-16		2015-09-18	1	15	20.32	0	0	1	0.05	3.18821	100.7	53.9	1.7	4.04	128	123	N/A	0.870455	8.41816	1.62882	1.24422	1	0	0	2	0	1	49.7385	F	4	671	26.079	90	0	0	1	0	1	0	0	0	5	0	0	30.4	0.28	0.32	4.8
1038	2010-10-18		2015-09-25	1	21	24.93	0	0	N/A	N/A	4.38986	84.8	84.7	5.6	5.53	159	132	2	0.721544	4.38205	1.23615	10.12	1	1	1	2	0	3	61.0404	M	1	1803	30.2469	100	1	0	1	0	1	0	0	0	0	0	1	16	0.92	1.76	5.24
1039	2014-07-13		2015-10-02	1	51	29.36	0	1	2	0.6	N/A	96.4	70.8	6.4	4.86	144	171	1.4	2.19585	2.51494	2.77651	3.99042	1	1	0	1	0	2	54.9624	M	7	446	29.493	111	1	1	1	0	1	0	0	0	0	0	0	23.3	0.41	0.42	8.9
1040	2014-09-19		2015-10-08	1	49	26.23	0	1	1	0.2	0.906898	114.7	62	9	5.03	150	142	3.1	1.88438	3.87861	2.74341	6.67797	1	1	0	2	0	2	51.3265	M	1	384	29.0548	115	1	1	1	0	1	0	0	0	2.5	0	0	10.6	0.49	0.98	8.03
1041	2013-09-07		2015-10-09	1	36	27.78	0	0	1	5-10%	1.31681	92.8	71.4	5.6	3.85	133	151	0.8	1.18844	N/A	0.772597	N/A	0	2	0	3	0	2	63.3539	M	2	762	30.3673	111	1	1	1	0	1	0	0	0	0	0	0	13.2	0.37	0.33	6.18
1042	2014-09-27		2015-10-09	2	43	25.71	0	1	N/A	N/A	1.52392	99.5	48	7.4	5.13	149	238	2.9	0.598845	N/A	0.426641	N/A	0	2	0	2	0	2	69.8891	F	7	377	27.1416	93	1	1	1	0	1	0	0	0	2.5	0	0	11	0.34	0.4	7.99
1043	2014-08-17		2015-10-09	1	26	21.6	0	0	0	0	0.971621	65.7	79.8	10.1	5.28	146	274	2.9	0.935548	3.35624	2.33604	0.709915	0	1	0	2	0	1	59.436	F	7	418	22.4996	82	1	1	1	0	1	0	0	0	0	0	0	11.9	0.52	0.59	5.39
1044	2008-08-09		2015-10-15	1	64	23.44	0	0	0	0	0.760328	168.4	26.4	4.2	4.07	110	190	N/A	0.68294	5.37139	0.591503	4.06919	0	0	0	1	0	0	67.1239	F	1	2623	29.0318	122	1	1	1	0	1	0	0	0	0	0	1	8.7	0.2	0.25	7.33
1045	2010-08-02		2015-10-16	2	61	25.95	0	0	N/A	N/A	N/A	71.4	70.8	6.8	4.88	140	244	1.5	0.467338	0.719425	1.1099	0.611395	1	0	0	1	0	1	68.909	F	7	1901	29.7521	103	1	0	1	0	1	0	1	0	0	0	1	9.9	0.4	0.42	7.4
1046	2000-01-09		2015-10-16	2	50	21.48	0	0	N/A	N/A	0.572631	84.7	67.9	9.4	5.45	146	171	N/A	0.756052	1.56329	1.89078	1.90558	0	0	0	3	0	0	42.3107	F	7	5759	21.7181	82	1	0	0	1	1	0	1	0	0	0	0	21.9	0.56	0.56	4.51
1047	2014-09-05		2015-10-23	2	53	23.44	0	0	1	0.1	0.296408	90.5	64.2	6	4.5	124	278	1	0.866295	2.65564	1.78	3.3786	1	0	0	2	0	1	28.8652	F	7	413	21.2306	74	0	0	1	0	1	0	0	0	5	0	0	9.5	0.34	0.51	5.56
1048	2014-09-17		2015-11-20	1	54	25.74	0	0	1	10-15%	7.03537	122.7	59.7	8.1	5.35	154	179	N/A	0.796874	1.74594	1.32306	2.57203	2	2	1	2	1	5	42.0452	M	1	429	28.3951	108	1	1	1	0	1	0	0	0	0	0	0	8.1	0.36	0.71	5.99
1049	2010-11-09		2016-01-29	1	50	30.86	0	1	1	0.3	N/A	135	52.9	5.7	5.27	158	139	N/A	0.996483	1.42116	2.36364	3.42648	1	1	0	3	0	2	44.794	M	7	1907	30.3871	109	0	0	1	0	1	0	0	0	0	0	0	20.8	0.4	0.41	4.88
1050	2015-01-20		2016-02-12	1	52	32.28	0	0	1	0.3	N/A	84.3	78.6	8.6	5	136	238	4.8	0.884315	N/A	1.11796	N/A	1	1	0	1	0	2	68.1588	M	1	388	27.9947	122	1	1	1	0	1	0	0	0	0	0	1	9.9	0.38	0.49	6.26
1051	2014-01-15		2016-02-23	1	12	16.53	0	0	1	0.05	0.889856	69.8	82.2	9.4	4.72	137	241	0.9	1.0069	3.13568	N/A	3.27614	0	0	0	N/A	0	0	36.3477	F	7	769	19.0039	69	0	0	1	0	1	0	0	0	5	0	0	7.7	0.3	0.47	5.36
1052	1995-08-13		2016-02-26	2	44	23.44	0	0	N/A	N/A	N/A	77	71.5	6	4.32	124	206	N/A	1.11772	0.998922	1.17114	3.49643	0	0	0	2	0	0	56.1561	F	7	7502	23.2335	89	1	0	0	1	1	0	0	0	0	0	1	15.8	0.36	0.37	6.64
1053	2010-10-06		2016-02-26	2	56	23.88	0	1	N/A	N/A	0.373482	75.5	105.5	10.9	3.76	138	242	N/A	1.11533	4.13999	1.03872	3.42547	0	0	0	2	0	0	40.846	M	5	1969	23.533	81	0	0	1	0	0	0	0	0	5	0	0	18.2	0.69	0.71	4.85
1054	1995-08-26		2016-02-26	2	29	18.37	0	0	N/A	N/A	N/A	108.9	45.3	7.4	3.93	126	198	N/A	1.17276	1.2205	1.21943	4.80767	0	0	0	1	0	0	74.82	F	4	7489	20.7967	82	1	0	0	1	0	0	0	0	0	0	0	11.9	0.37	0.43	4.34
1055	2004-02-24		2016-02-26	2	10	17.78	0	0	N/A	N/A	4.0349	133.1	46.2	6.2	4.42	131	181	12.3	1.09681	1.1514	1.42066	2.60065	1	0	0	2	0	1	71.6687	M	1	4385	32.5964	119	1	1	0	1	0	0	0	0	0	0	1	22.6	0.42	0.62	7.01
1056	2011-01-13		2016-03-11	1	41	24.93	0	0	N/A	N/A	27.9748	115.8	57.6	9.2	5.49	169	181	33.7	0.800724	4.45026	1.38188	8.89348	3	2	2	2	1	7	52.0849	M	6	1884	24.4576	108	0	0	1	0	0	0	0	0	2.5	0	0	13.5	0.49	1.63	6.76
1058	2005-10-25	2005-11-02	2016-03-17	2	21	21.48	0	0	0	0	0.424312	89.4	83.7	6.6	4.61	138	172	N/A	0.836212	1.36739	1.77451	9.59628	0	0	0	2	0	0	48.0548	M	4	3796	21.551	86	0	0	1	0	1	0	0	0	2.5	0	0	14.5	0.41	0.44	4.04
1059	1998-06-03	2013-03-12	2016-03-17	1	40	24.93	0	0	N/A	N/A	0.769768	103.3	72.8	8.8	5.22	162	174	3.3	1.0787	1.25207	1.35979	2.4367	1	0	0	2	0	1	41.9959	M	7	6497	33.9084	118	1	0	1	0	1	0	0	0	2.5	0	0	15.3	0.41	0.49	5
1060	2014-09-29		2016-03-18	1	50	21.05	1	0	0	0	13.7438	158.4	29.9	7.1	4.07	113	270	N/A	1.52178	0.968012	1.19436	3.74042	3	2	1	3	1	6	68.5804	F	7	536	34.1059	115	1	0	1	0	1	0	0	0	0	0	0	8.4	0.39	0.59	5.8
1061	2014-01-29		2016-03-18	2	59	31.22	0	1	1	0.05	11.5044	83.3	80.4	3.3	4.79	158	98	1.3	0.917235	40.978	12.4889	N/A	1	1	0	2	0	2	66.5517	M	1	779	31.4879	116	1	0	1	0	1	0	0	0	0	0	0	32.4	0.65	0.97	5.24
1062	2015-01-02		2016-03-18	1	59	23.94	0	1	1	5-10%	0.563525	73.2	106.3	7.2	5.37	171	107	2.2	0.835959	1.67428	2.73958	5.9288	0	0	0	2	0	0	46.5791	M	1	441	29.0859	114	1	0	1	0	1	0	0	0	0	0	0	19.8	0.31	0.39	4.12
1063	2015-01-13		2016-03-18	2	59	27.76	0	1	1	5-10%	0.923824	114.6	57	7	4.4	119	200	33.5	1.60516	0.555681	0.48197	0.578134	0	0	0	3	0	0	58.7515	M	2	430	18.6082	83	0	2	1	0	0	0	0	0	0	4	0	8	0.2	0.3	6.3
1064	2013-01-03		2016-04-08	2	56	29.41	0	0	N/A	N/A	4.32324	73	75.2	6.7	5.59	150	162	4.9	3.0121	4.51841	4.03432	9.95482	1	1	1	1	0	3	59.2279	F	3	1191	35.3796	106	1	0	1	0	0	0	0	0	2.5	0	0	9.2	0.63	0.91	6.33
1065	1995-09-24	1996-05-12	2016-04-14	1	46	27.78	0	1	N/A	N/A	1.23077	106.4	48.5	6.2	4.93	147	216	N/A	3.09871	3.20108	1.61862	5.11023	1	1	1	4	0	3	60.1205	F	2	7508	24.8016	88	1	0	1	0	0	0	0	0	2.5	0	0	8.6	0.37	0.34	4.38
1066	1996-05-08		2016-04-14	1	56	21.13	0	1	N/A	N/A	0.676838	136	34.5	4.1	2.94	109	228	N/A	2.3443	19.2982	0.997622	2.12716	1	1	0	2	0	2	80.2902	F	4	7281	22.4813	79	1	0	0	1	0	1	0	0	0	0	1	15.5	0.3	0.21	5.06
1067	2003-08-31	2018-11-19	2016-04-15	2	25	20.76	0	0	N/A	N/A	N/A	93	54.3	5.8	4.72	132	216	N/A	1.48422	3.77574	1.54757	11.0403	0	0	0	1	0	0	73.9302	F	6	4611	22.0386	73	1	0	1	0	0	0	0	0	5	0	1	8.3	0.5	0.42	5.29
1068	2011-02-24		2016-04-22	2	44	20.2	0	0	N/A	N/A	1.4911	95.1	52.8	8.2	4.99	144	175	6.3	1.92238	3.16715	2.90382	18.7049	1	1	0	3	0	2	56.9774	F	4	1884	23.3091	96	0	0	1	0	1	0	0	0	5	0	0	10.5	0.61	1.01	4.07
1069	2013-05-02		2016-04-22	1	20	23.15	0	0	1	0.05	4.43498	108.8	47	4.2	4.34	134	157	1.8	1.67243	3.52049	2.97625	7.77883	1	0	0	1	0	1	61.9521	F	7	1086	26.2188	104	0	1	1	0	0	0	0	0	5	0	0	18.9	0.54	0.75	5.74
1071	2011-03-11		2016-04-29	1	14	21.6	0	0	0	0	14.1547	77.8	64.8	8	4.81	131	221	6.7	1.77342	3.71057	2.44863	16.9939	3	1	2	3	1	6	64.3121	F	5	1876	26.3656	105	1	1	1	0	1	0	0	0	0	0	1	16.6	0.35	0.58	11.53
1072	2011-02-26		2016-04-29	1	53	24.42	0	0	1	0.1	2.11278	122.8	41	5.5	3.88	120	154	N/A	1.3473	0.907921	0.727818	10.3661	1	0	0	1	0	1	61.7358	F	7	1889	32.112	107	1	0	1	0	0	0	0	0	2.5	0	1	12.7	0.29	0.32	5.74
1073	2001-04-27		2016-05-05	1	45	24.22	0	0	N/A	N/A	2.15333	92.1	77.3	7.3	5	162	165	N/A	1.35255	2.44514	1.35318	8.43936	1	1	1	3	0	3	60.052	M	4	5487	27.1314	100	0	0	1	0	0	0	0	0	5	0	0	11.2	0.47	0.52	4.87
1074	2000-11-22		2016-05-06	1	25	26.04	0	0	N/A	N/A	1.1179	75.3	80.2	8.2	4.55	120	290	N/A	1.57057	1.20904	1.28846	6.99698	0	0	0	2	0	0	36.9336	F	4	5644	29.3878	110	0	0	0	1	0	0	0	0	0	0	0	13.7	0.42	0.34	5.07
1075	2013-11-29		2016-05-06	1	54	25.39	1	1	1	0.2	N/A	116.5	59.1	8.1	3.73	127	149	N/A	1.77174	0.864143	1.40914	7.40393	1	0	0	2	0	1	59.2088	M	1	889	20.984	80	1	1	1	0	1	0	0	0	5	0	0	25.4	0.24	0.37	11.52
1076	2014-04-10		2016-06-03	2	41	23.88	0	1	1	15-20%	N/A	93.6	83.5	7.2	4.97	152	144	0.6	1.82325	3.57759	3.84402	23.8245	0	0	0	1	0	0	37.3936	M	4	785	23.6244	84	0	0	1	0	1	0	0	0	5	0	0	15.7	0.68	1.57	5.21
1077	2015-03-04		2016-06-03	1	43	22.86	0	0	0	0	1.52696	103.6	61.8	4.1	4.35	134	143	1	1.37123	2.0965	0.846918	5.39161	1	1	1	2	0	3	68.8433	M	5	457	24.7555	104	0	0	1	0	1	0	0	0	0	0	0	17.4	0.28	0.28	5.19
1078	2015-06-18		2016-06-03	1	69	24.19	0	0	1	0.05	0.966876	110.9	57.6	2.1	4.51	129	57	0.7	1.6821	1.67217	1.39928	5.18604	1	1	0	1	0	2	65.4182	M	6	351	26.2346	98	1	0	1	0	0	0	0	0	5	0	0	12.5	0.42	0.59	4.93
1079	2015-01-03		2016-07-27	2	51	25.1	0	0	1	0.2	18.2782	99.9	65.4	7.3	5.35	153	241	N/A	0.907191	1.21859	1.3865	3.40029	2	1	1	2	0	4	65.399	M	1	571	28.7211	106	1	1	1	0	1	0	0	0	0	0	1	14.2	0.41	0.63	7.34
1080	2014-07-25		2016-07-29	1	27	21.04	0	0	0	0	0.755157	79.8	74.4	12.1	3.81	109	501	3.5	2.63627	2.56655	5.39208	10.2004	0	1	0	N/A	0	1	37.5962	F	4	735	23.3234	87	0	0	1	0	1	0	0	0	2.5	0	0	10.5	0.21	0.36	4.85
1081	2011-05-03	2011-05-07	2016-07-29	1	61	26.12	0	0	1	0.05	34.9926	121.6	58.4	10.3	5.08	167	216	14.9	1.58619	2.96934	1.70566	10.3244	3	1	1	2	1	5	49.4511	M	6	1914	32.4584	126	1	1	1	0	0	0	0	0	5	0	0	16.2	0.58	0.84	5.51
1082	2015-08-11		2016-08-05	1	62	24.69	0	0	1	0.05	0.81138	104.1	75.7	7	5.38	160	218	0.3	1.3273	1.4065	2.0617	3.58159	0	0	0	2	0	0	32.9966	M	4	360	27.5246	96	1	0	1	0	0	0	0	0	5	0	0	11.5	0.42	0.51	4.95
1083	2015-08-06	2015-08-09	2016-08-12	1	55	25.38	0	0	N/A	N/A	0.883443	97.8	52.2	5.2	3.43	113	169	0.4	1.63864	9.01971	1.89159	2.20704	0	0	0	2	0	0	48.7392	F	7	372	20.6193	77	0	0	1	0	1	0	0	0	5	0	0	7.4	0.46	0.49	5.08
1084	2015-10-02		2016-09-09	1	74	24.38	0	1	1	0.15	28.1896	62.2	89	4.1	4.26	145	154	N/A	1.85907	4.78597	2.32579	22.7727	2	2	1	1	1	5	64.7529	F	5	343	24.8777	90	0	0	1	0	1	0	0	0	0	4	0	19.4	0.67	0.59	5.57
1085	2011-09-06		2016-09-15	2	36	23.88	0	0	N/A	N/A	0.580879	114.2	42	10.9	4.26	120	267	1.1	1.70361	1.13545	6.48456	10.4732	0	0	0	1	0	0	58.7789	F	1	1836	22.3133	85	1	0	1	0	0	0	0	0	0	0	1	9.2	0.4	0.39	5.4
1086	2015-02-11		2016-09-20	1	58	26.12	0	1	1	0.1	N/A	248.7	18.1	6.9	3.45	102	209	N/A	3.28569	1.12367	0.68259	0.99869	1	1	0	2	0	2	62.9295	F	8	587	23.7954	101	0	1	1	0	0	0	0	0	0	0	0	5.6	0.2	0.19	12.35
1087	1999-07-21	2015-05-21	2016-09-30	1	11	18.73	0	0	N/A	N/A	0.78107	224.9	22.6	4.3	4.29	119	217	N/A	1.94445	14.3318	2.26003	19.368	0	1	0	2	0	1	37.2758	F	4	6281	19.8347	73	0	0	1	0	0	0	0	1	5	0	0	5.3	0.31	0.3	5.63
1088	2010-09-14		2016-09-30	1	27	24.57	0	0	N/A	N/A	N/A	374.6	14.4	4	4.18	119	114	6	2.07326	0.852475	0.497253	1.557	3	1	1	2	1	5	60.9665	M	1	2208	35.7132	121	1	1	1	0	1	0	0	0	0	0	1	9.3	0.36	0.78	7.79
1089	2001-10-14		2016-11-03	1	18	20.99	0	0	N/A	N/A	N/A	116.5	61.1	4.8	4.24	135	219	2.4	1.97326	1.81123	1.83404	14.2585	2	2	1	3	1	5	50.5791	M	7	5499	28.3419	99	0	1	1	0	1	0	0	0	0	0	0	7.8	0.84	0.87	6.77
1090	2011-12-26		2016-11-03	2	18	17.36	0	0	0	0	7.48827	65.3	88.1	6	3.85	135	162	N/A	1.91659	3.22313	2.80096	11.8898	2	1	0	2	0	3	51.7755	F	5	1774	19.7232	93	1	0	1	0	1	0	0	0	0	0	0	16.1	0.39	0.39	4.9
1091	2015-08-18		2016-11-03	1	53	27.78	0	1	N/A	N/A	0.741269	78.5	96.4	3.8	4.95	146	115	0.7	1.5298	3.3351	1.66012	15.5693	1	0	0	1	0	1	50.8966	M	1	443	23.3747	86	1	0	1	0	1	0	0	0	0	0	0	12.4	0.43	0.61	5.22
1092	2006-09-18		2016-11-04	1	24	23.67	0	0	1	0.05	1.97865	108.2	68.3	6	5.48	167	132	N/A	1.38195	0.850976	1.37011	1.92737	2	1	0	1	0	3	44.6762	M	2	3700	27.143	97	0	0	1	0	0	0	0	0	0	0	0	18.4	0.58	0.53	4.7
1093	2015-08-21		2016-11-08	1	56	21.13	0	1	1	0.25	1.04245	67.3	85.1	5.7	4.56	114	183	N/A	1.42573	2.3501	2.83111	10.531	0	1	0	2	0	1	51.6413	F	1	445	29.7578	94	1	0	1	0	1	0	0	0	0	0	0	12.2	0.39	0.43	5.14
1094	2015-03-26		2016-11-18	1	68	26.23	0	0	0	0	4.3464	63.2	89.8	7.2	5.03	146	159	N/A	1.25137	1.15326	1.29858	2.77127	1	1	0	2	0	2	56.6817	F	1	603	25.3515	99	1	0	1	0	1	0	0	0	10	0	0	9.2	0.31	0.42	6.83
1095	2015-07-18	2015-07-28	2016-11-18	1	10	16.65	0	0	N/A	N/A	0.847589	140.7	49.8	3.7	4.61	133	198	N/A	1.73187	1.60805	2.0667	2.39144	0	0	0	2	0	0	35.7207	M	7	489	30.2469	102	1	0	1	0	1	0	0	0	0	0	0	11.1	0.54	0.69	5.18
1096	2015-11-03		2016-11-24	2	61	22.86	0	1	1	0.1	1.16172	92.4	79.8	7.6	5.64	152	147	5.3	1.89233	1.57789	3.04266	2.64211	1	0	0	3	0	1	38.204	M	4	387	31.1419	106	1	0	1	0	1	0	0	0	5	0	0	15.2	0.3	0.39	4.9
1097	2015-07-12		2016-11-25	1	28	26.3	0	0	N/A	N/A	0.30664	72.8	110.6	3.4	4.7	149	77	N/A	1.49573	0.958172	3.42522	6.69772	0	0	0	2	0	0	39.4004	M	3	502	20.1995	80	0	0	1	0	1	0	0	0	0	0	0	19.2	0.33	0.39	5.13
1098	2014-10-14		2016-12-09	1	21	23.72	0	0	N/A	N/A	0.527533	94.5	52.8	5.3	4.37	157	191	N/A	1.68884	0.682752	1.06333	4.37198	0	0	0	3	0	0	57.2567	F	7	787	22.1453	75	1	1	1	0	0	0	0	0	5	0	0	29.7	0.38	0.4	5.28
1099	2015-12-11		2016-12-15	2	79	25.71	1	1	1	25-30%	N/A	98.9	60	5	4.6	133	182	0.8	0.673434	0.908561	1.24831	3.96616	0	0	0	2	0	0	32.3094	F	5	370	21.7993	85	0	0	1	0	1	0	0	0	0	0	0	9.1	0.33	0.33	4.39
1100	2014-09-25	2014-10-05	2016-12-15	1	49	22.86	0	0	N/A	N/A	0.481292	86.3	69.8	4.6	4.77	141	335	N/A	1.16686	0.886945	3.00149	5.96777	0	1	0	1	0	1	32.961	F	6	812	19.8352	74	0	0	1	0	1	0	0	0	5	0	0	12.1	0.3	0.41	4.55
1101	2014-11-11		2017-01-17	2	57	28.69	0	1	1	0.05	N/A	115.2	42	5.8	4.2	121	223	2.6	0.96067	0.692375	1.62676	5.26391	0	0	0	2	0	0	59.0171	F	4	798	30.854	94	0	0	1	0	1	0	0	0	5	0	0	20.4	0.31	0.41	5.34
1102	2015-10-26		2017-01-20	2	65	24.56	1	1	1	0.05	N/A	69.7	88.2	5.9	4.56	102	115	N/A	1.05634	0.663435	1.26277	2.3567	0	0	0	1	0	0	26.5489	F	7	452	20.4491	70	0	0	1	0	1	0	0	0	2.5	0	0	11.3	0.3	0.32	4.48
1103	2015-11-14		2017-01-20	1	48	32.41	0	0	1	0.3	1.62583	90.5	77.3	6.9	4.77	125	210	N/A	0.972845	1.78472	2.12359	5.6957	1	0	0	1	0	1	66.1903	M	7	433	30.3503	120	1	0	1	0	0	0	0	0	0	0	0	12.1	0.31	0.32	5.09
1104	2014-08-03		2017-01-25	1	57	29.98	0	1	1	0.05	N/A	90.6	81	7.6	5.39	166	129	N/A	1.6272	1.61973	5.24789	5.433	0	0	0	2	0	0	52.3395	M	1	906	29.5619	112	1	0	1	0	1	0	0	0	0	0	0	14.3	0.39	0.36	5.19
1105	2015-07-03		2017-01-27	2	63	27.34	1	1	1	25-30%	N/A	83.9	88.5	6	4.96	158	142	N/A	1.22922	0.910706	2.82845	1.10093	0	0	0	3	0	0	52.2464	M	1	574	23.6614	95	0	0	1	0	1	0	0	0	0	0	0	12.4	0.32	0.27	5.5
1106	2014-10-29		2017-02-06	2	9	16.88	0	0	N/A	N/A	0.519753	60.1	101.4	8	4.6	113	154	N/A	1.22845	0.547662	1.48439	3.85537	0	0	0	1	0	0	41.1335	F	4	831	20.1956	75	0	0	1	0	1	0	0	0	5	0	0	7.8	0.22	0.25	4.33
1107	2016-01-14		2017-02-08	2	62	26.57	0	1	1	0.1	0.629665	88.1	99.7	6.4	5.2	130	218	N/A	1.35952	2.07212	2.09001	15.3137	0	0	0	1	0	0	22.3217	M	4	391	24.9445	88	0	1	1	0	1	0	0	0	2.5	0	0	9.4	0.42	0.62	5.5
1108	2015-12-11		2017-02-09	2	67	22.04	0	0	1	15-20%	1.80642	78	73.7	3.3	4.87	148	96	0.6	1.22702	1.20175	1.30253	4.3235	0	0	0	1	0	0	44.7666	F	6	426	25.3069	94	0	0	1	0	1	0	0	0	5	0	0	23.7	0.45	0.61	5.47
1109	2014-02-21		2017-03-02	1	19	20.45	0	0	1	0.05	N/A	75.1	107.4	5.2	5.29	162	177	0.3	1.34104	0.492787	N/A	3.37076	1	0	0	1	0	1	28.3504	M	4	1105	21.9138	83	0	0	1	0	0	0	0	0	2.5	0	0	23.8	0.42	0.43	4.64
1110	2015-03-17		2017-03-07	1	36	31.26	0	0	1	0.25	N/A	94.4	59.4	4.8	4.82	148	110	N/A	1.53705	0.528521	1.73315	1.1287	0	0	0	2	0	0	62.5708	F	1	721	22.8624	90	1	0	1	0	0	0	0	0	0	0	0	22.3	0.39	0.28	6.03
1111	2014-02-04		2017-03-16	2	67	28.3	0	1	1	0.25	2.19025	98.5	66	5.1	4.76	145	158	0.9	0.748222	1.37741	1.24999	4.83689	1	0	0	1	0	1	66.3299	M	3	1136	25.8806	103	1	2	1	0	1	0	0	0	0	0	0	18.4	0.37	0.52	5.99
1112	2007-03-26		2017-03-16	1	59	23.55	0	1	3	0.9	2.16866	90.1	75.9	6.6	4.56	129	230	N/A	1.16989	2.48855	1.12841	4.53945	1	0	0	3	0	1	74.1629	M	1	3662	30.9304	103	1	1	1	0	0	0	0	0	0	0	0	10.5	0.36	0.45	6
1113	2015-02-25		2017-03-17	1	48	24.22	0	0	1	5-10%	3.87655	91.7	63.6	6.2	4.29	115	163	N/A	0.757307	1.48849	0.91166	13.6169	2	1	1	2	0	4	37.7687	F	4	751	31.8878	100	0	0	1	0	1	0	0	0	5	0	0	7.7	0.58	0.74	5.16
1115	2007-06-29		2017-03-23	2	60	20.76	0	1	3	70-80%	1.44001	51.4	114.8	4.1	4.74	131	169	N/A	1.02817	3.03107	14.4668	6.18945	1	0	0	2	0	1	54.601	F	4	3555	24.9108	89	0	0	0	0	1	0	1	0	0	0	0	6.7	0.47	0.39	4.67
1116	2015-03-11		2017-03-24	1	46	30.02	0	0	1	15-20%	N/A	185.2	33.8	8.3	3.44	115	120	3.5	1.62773	0.986828	1.18329	3.84531	0	0	0	2	0	0	66.924	M	1	744	24.3767	105	1	0	1	0	0	0	0	0	5	0	0	10.1	0.32	0.44	6.12
1117	2010-12-10		2017-03-29	1	62	24.69	0	1	N/A	N/A	N/A	120.4	52.2	5.3	5.03	157	89	N/A	1.20335	1.55793	1.93165	4.97697	2	1	1	2	0	4	66.0534	M	5	2301	33.3333	119	0	0	1	0	1	0	0	0	0	0	1	13.7	0.37	0.58	5.74
1118	2015-03-04		2017-03-30	2	65	23.44	0	1	0	0	N/A	92.9	70.2	4.4	4.85	138	115	3.1	1.23387	3.13354	2.07234	11.7437	0	0	0	2	0	0	35.05	F	3	757	23.8751	83	0	0	1	0	0	0	0	0	0	0	0	12.7	0.48	0.6	4.27
1119	2015-03-28		2017-04-06	1	37	28.91	0	0	N/A	N/A	0.604896	76.8	95.3	5	5.05	168	61	N/A	1.42245	1.33569	1.39164	5.0165	1	0	0	1	0	1	60.8405	M	3	740	22.8797	96	0	0	1	0	1	0	0	0	0	0	0	7.7	0.28	0.33	4.89
1120	1997-02-10		2017-04-18	2	52	27.55	0	1	N/A	N/A	N/A	188.2	32.8	11.8	4.45	142	180	N/A	2.10998	1.85409	1.19178	9.69797	1	1	0	3	0	2	70.7187	M	1	7372	28.4011	105	1	0	0	1	0	0	0	0	2.5	0	0	10.5	0.62	0.7	5.44
[truncated: 9 more columns]
